# Supplementary material for: Natural Language Processing for Information Extraction of Gastric Diseases and Its Application in Large-Scale Clinical Research
Source: J Clin Med. 2022 May 24;11(11):2967. doi: 10.3390/jcm11112967 (PMC9181010; doi:10.3390/jcm11112967)
Supplement: Supplementary file 1 [file jcm-11-02967-s001.zip]

Archive with 1 entries (1 files):
- updated Supplementary_Materials.pdf
